# Supplementary material for: Re-evaluating the evidence for facilitation of stickleback speciation by admixture in the Lake Constance basin
Source: Nat Commun. 2021 May 14;12:2806. doi: 10.1038/s41467-021-23092-1 (PMC8121923; doi:10.1038/s41467-021-23092-1)
Supplement: Supplementary file 3 — Supplementary Code 1 [file 41467_2021_23092_MOESM3_ESM.txt]

###################################
# Code collection underlying the Matters Arising paper by Daniel Berner
# All code written by the author
#
# Contents
# *A - Filtering and trimming of fastq data, alignment, SAM to BAM conversion
# *B - Consensus genotyping of individual data sets
# *C - Write genotypes to RData representation
# *D - SNP calling and fasta file construction
# *E - Phylogenetic analysis based on fastas
# *F - Principal Coordinates Analysis based on fastas
# *G - SNP calling and fasta file construction for the reduced data set (only Marques et al. 2019 and Fang et al. 2018 data)
####################################


################ *A
# clean the Pst1 (residual: TGCAG) data sets (from Fang et al. 2018) to hold only the Sbf1 sites (residual: TGCAGG)
# and trim ALL files (including own and downloaded Sbf1 files) to the minimum read length given by the 2010 files
# In the sequence files from Fang et al. 2018, a corrupt additinal line is present, which requires deleting
# july2018_DB

### delete empty line from Fang fastq files
# the line to delete is the line number indicated in the warning plus 1! need to be given by the '23462423d' argument, where the 'd' indicates 'delete'
cd /Volumes/Macintosh\ HD\ 3/daniel_Sbf1.phylo
sed '41040425d' LCphylo.MUR_32.fastq > LCphylo.MUR_32DEL.fastq
###

# reduce content to reads with Sbf1 residual, and trim 70 to bp
library(ShortRead)
rm(list=ls())
gc()
name<-'LCphylo.SZO_2'
d<-readFastq(dirPath='/Volumes/Macintosh HD 3/daniel_Sbf1.phylo', pattern=name, withIds=T)
d
idx<-which(narrow(sread(d), start=1, width=6)=='TGCAGG') #superfast, seconds
dred<-d[idx]
dred
rm(d)
dred<-narrow(dred, start=1, width=70)
outname<-paste('~/Desktop/dan_temp/', name, '_Sbf1.70bp.fastq', sep='')
writeFastq(dred, file=outname, compress=T)
###################################

######################
# alignment - the settings follow the 2012 genomics work (optimized for 70 bp reads), just a newer assembly of the reference genome is used (the Glazer 2015 one)
# 4july2018_DB

#go to right dir on MP1:
cd /usr/local/novocraft.v3.00

#align:
./novoalign -d /Users/dani/Desktop/acid.genomics/reference.genome/Glazer_unmaskedGenomeAsembly_Pitx1.ndx -F STDFQ -t180 -g40 -x15 -oSAM -oFullNW --3Prime -rN -e10 -f /Volumes/Macintosh\ HD\ 3/daniel_Sbf1.phylo/final.Sbf1.70bp.fastqs/LCphylo.lib_7_GAAGC_Sbf1.70bp.fastq > /Users/dani/Desktop/dan_temp/LCphylo.lib_7_GAAGC.sam
######################

######################
# sam2bam conversion
# 5july2018_DB
library(ShortRead)
rm(list=ls())
setwd('/Volumes/Macintosh HD 3/daniel_Sbf1.phylo')
indiv<-'LCphylo.VAT_41'
insam<-paste(indiv, '.sam', sep='')
asBam(insam, destination=indiv, indexDestination=FALSE) #SAM2BAM conversion, without sorting nor indexing (not needed since just simple access required). note: the destination does not require the '.bam' extension (automatic)
##################### A


####################### *B
# consensus genotyping from alignments: the output is a txt file containing the most frequent haplotype observed at each locus (hence gtping is consistently haploid!). there is only a very mild lower 
# coverage threshold of 2 (or 5) reads for the major haplotype (not total coverage); poor loci will drop out because of insufficient representation across individuals downstream anyway. however, an upper 
# coverage threshold (4.5 times the expected RAD locus coverage, defined by (N total reads) /(N unique RAD loci) is applied, which cuts the repeated elements very robustly with minimal truncation of 
# the real, unique loci. Loci on the sex chromosome and the Pitx1 scaffold are excluded
# if not in a hurry, run this job in a single core, done in a few hours
# 11july2018_DB

rm(list=ls())
library(Rsamtools)
setwd('C:\\Users\\daniel\\Documents\\science\\publication\\_work in progress, collaborations\\LC.phylogeny') ### office PC
outfolder<-'C:\\Users\\daniel\\Documents\\science\\publication\\_work in progress, collaborations\\LC.phylogeny' ### office PC
#setwd('/Volumes/Macintosh HD 3/daniel_Sbf1.phylo/Sbf1.70bp.bams') ### MP1
#outfolder<-'~/Desktop/dan_temp' ### MP1
minct<-2 ### the dominant haplotype at a given RAD locus needs to be present at least minct times for consensus calling (minct<-1 will lead to gtping at unreplicated loci, which will add seq error)
#define the reference chromosomes (chrXIX and the pitx scaffold excluded):
rchrom<-c('chrI', 'chrII', 'chrIII', 'chrIV', 'chrV', 'chrVI', 'chrVII', 'chrVIII', 'chrIX', 'chrX', 'chrXI', 'chrXII', 'chrXIII', 'chrXIV', 'chrXV', 'chrXVI', 'chrXVII', 'chrXVIII', 'chrXX', 'chrXXI', 'chrUn')
indivs<-c('AACCC', 'ACACG', 'ACTGC', 'AGCTG', 'AGTCA', 'ATCGA', 'CATGA', 'CCAAC', 'CHA_1', 'CHA_2', 'GAC.Rus.PRI.12', 'GAC.Rus.PRI.33', 'Had3', 'Hal3', 'Kib7', 'lib_1_CTAGG', 'lib_1_GAAGC', 'lib_1_GGGGA', 'lib_1_GTACA', 'lib_6_CTAGG', 'lib_6_TGGTT', 'lib_7_GAAGC', 'lib_16_TAATG', 'lib_20_CGATA', 'lib_20_CGGCG', 'Mar20', 'MIR', 'Mos4', 'MUR_21', 'MUR_32', 'Nor2', 'Nor15', 'SLU_1', 'SLU_2', 'SRS271407', 'SRS1271408', 'SRS1271421', 'SRS1271424', 'SZO_1', 'SZO_2', 'VAL_2', 'VAL_5', 'VAT_40', 'VAT_41')
indivs<-c('ALM', 'BUT', 'CHO', 'DAM.1', 'DAM.2', 'GRE.1', 'GRE.2', 'KIN.1', 'KIN.2', 'KOL', 'MYR.1', 'MYR.2', 'NEV.1', 'NEV.2', 'SKA.1', 'SKA.2', 'SLI.1', 'SLI.2', 'TET.1', 'TET.2') #this was the second round of data acquisition; the output was easily merged with the former using code *C
indivs<-c('COR.1', 'COR.2', 'MOE.1', 'MOE.2', 'SOR.1', 'SOR.2', 'STP.1', 'STP.2', 'BRO.1', 'BRO.2') #this was the third round of data acquisition (from Marques 2019); the output was added using code *C
outfile<-paste(outfolder, '/', 'LCphylo.allCons.minct', minct, '.txt', sep='') # I have run in 4 parallel runs ('k in 1:11', '12:22' etc), hence I modified to '_1.txt' etc
out<-paste('ind', 'chr', 'pos', 'seq', sep=' ')
write.table(out, outfile, quote=F, row.names=F, col.names=F)

for(k in 1:length(indivs)){
	ind<-indivs[k]
	indiv<-paste('LCphylo.', ind, sep='')
	param <-ScanBamParam(flag=scanBamFlag(isUnmappedQuery=FALSE), what=c("rname", "pos", "seq", "strand"), tag="Z3", reverseComplement=TRUE) #reverseComp=T gives ALL seqs in 5'->3' relative to their alignment strand; hence all seqs start with the TGCAGG motif
	inbam<-paste(indiv, '.bam', sep='')
	f<-scanBam(inbam , param=param)[[1]]
	
	plusidx<-which(f$strand=='+')
	minusidx<-which(f$strand=='-')
	chr<-c(as.character(f$rname[plusidx]), as.character(f$rname[minusidx]))
	pos<-c(f$pos[plusidx], f$tag[[1]][minusidx]) # as in previous work, the alignment position of reads aligning to the reverse strand is in 5'->3' relative to that strand, hence in 3'->5' position relative to the forward strand. this ensures that the position is where the TGCAGG motif is located, for ALL reads
	sq<-c(as.character(narrow(f$seq[plusidx], start=7, end=70)), as.character(narrow(f$seq[minusidx], start=7, end=70))) #clip the restriction residual (TGCAGG)
	u<-length(unique(paste(chr, pos, sep='_'))) #count the number of unique RAD loci present in this individual
	exp<-as.integer(length(pos)/u) #expected average read coverage per RAD locus
	cutoff<-as.integer(4.5*exp)

	for(i in 1:length(rchrom)){
		ichr<-rchrom[i]
		idx<-which(chr==ichr)
		cpos<-pos[idx]
		csq<-sq[idx]
		upos<-sort(unique(cpos))
		for(j in i:length(upos)){
			stack<-csq[which(cpos==upos[j])]
			tab<-sort(table(stack))
			su<-sum(tab)
			dhap<-tail(tab, 1)
			if((su<=cutoff) & (dhap>=minct)){
			out<-paste(ind, ichr, upos[j], names(dhap), sep=' ')
			write.table(out, outfile, quote=F, row.names=F, col.names=F, append=T)
			}		
		}
	}
}

#stuff for coverage and major haplotype freq exploration; the collector NULL objects were inside the i-loop, but deleted
#hist(tot.cov, breaks=3000, xlim=c(0, 6*exp))
#hist(tot.cov, breaks=4000, xlim=c(0, 40))
#segments(4*exp, 0, 4*exp, 2500, col='red')
#segments(ceiling(exp/6), 0, ceiling(exp/6), 4000, col='blue')

#hist(maj.rest, breaks=150)
#hist(maj.rest, breaks=150, xlim=c(0.2, 0.6))
#segments(0.4, 0, 0.4, 3500, col='red')
########################## B


########################## *C
# fusion of consensus sub-files, and write-out as RData representation (can easily be done on PC)
# need to set minct2 or 5 by hand (2x)
# 11july2018_DB

rm(list=ls())
setwd('C:\\Users\\daniel\\Documents\\science\\publication\\_work in progress, collaborations\\LC.phylogeny') ### office PC
d<-NULL
for(i in 1:3){
	infile<-paste('LCphylo.allCons.minct2_', i, '.txt', sep='') ###
	dd<-read.table(infile, h=T, stringsAsFactors=F)
	d<-rbind(d, dd)
}
save(d, file='LCphylo.allCons.minct2.RData') ### #takes a minute or so
#write.table(d, 'LCphylo.allCons.minct2.txt', quote=F, row.names=F) 

# if the allCons file was prepared in a single run, then just convert to RData:
rm(list=ls())
setwd('C:\\Users\\daniel\\Documents\\science\\publication\\_work in progress, collaborations\\LC.phylogeny') ### office PC
d<-NULL
for(i in 1:1){
	infile<-'LCphylo.allCons.minct2.txt' ###
	dd<-read.table(infile, h=T, stringsAsFactors=F)
	d<-rbind(d, dd)
}
save(d, file='LCphylo.allCons.minct2.RData') ###
######################### C


########################## *D
# SNP extraction and fasta genotype construction
# a minimum spacing threshold is applied, filtering indel stutter SNPs. two levels: 12 (='stringent', to go with minct5), and 8 (='liberal', to go with minct2)
# the individuals in object 'd' in this code are ordered by default exactly as the 'indivs' name vector in code *B (i.e., unique(d$ind)==indivs yields only TRUE)
# the individuals are re-named to more meaningful IDs
# chrUn is excluded
# the names of the SNPs entering the fasta are collected but not written out. if desired, simply re-run and write out object 'snps' (a few summary stats derived from this object are computed at the end of the code)
# run time < 4 min on office PC
# 18july2018_DB / update 10sept2018 / update 29sept2019

rm(list=ls())
library(stringr) #for str_split_fixed()
#setwd('C:\\Users\\daniel\\Documents\\science\\publication\\_work in progress, collaborations\\LC.phylogeny') ### office PC
setwd('C:\\Users\\daniel\\Dropbox\\LCphylo.transfer') ### home LT
minct<-2 ### the minimum coverage threshold that was used during genotyping, copy this from input file above! this is here just to make the output file name complete
sp<-8 ### minimum bp-spacing between a SNP and the previous SNP on the same RAD tag (sp=12 proved fine in previous work; fairly restrictive, ignores plenty of real SNPs... can try with sp<-8 too)
infile<-paste('LCphylo.allCons.minct', minct, '.RData', sep='')
load(infile)

# now the actual SNP extraction and fasta file construction:
chrs<-unique(d$chr) # the unique chrs
chrs<-chrs[chrs!='chrUn'] # let's ignore chrUn (short anyway in the Glazer assembly)
tind<-length(unique(d$ind)) # the total number of individuals
rown<-nchar(d$seq[1]) # read length
gtps<-NULL
snps<-NULL
for(i in 1:length(chrs)){ # work by chromosome, makes pattern search much faster
	ichr<-chrs[i]
	chrd<-d[which(d$chr==ichr), ]
	upos<-sort(unique(chrd$pos))
	for(j in 1:length(upos)){
		jupos<-upos[j]
		jd<-chrd[which(chrd$pos==jupos), ]
		if(nrow(jd)==tind){
			a<-str_split_fixed(jd$seq, '', rown)
			stut<--sp
			for(k in 1:rown){
				if(length(unique(a[,k]))>1){
					if(k-stut>=sp){
						gtps<-paste(gtps, a[,k], sep='')
						snps<-c(snps, paste(ichr, jupos, k, sep='_'))
					}
					stut<-k # tracks the polymorphic sites' bp-position
				}
			} # the base positions
		} # indiv-level coverage test
	} #the RAD loci
} # the chromosomes

# output construction:
outname<-paste('LCphylo.minct', minct, '.sp', sp, '.fasta', sep='')
# these are the individuals' names, as used throughout the pipeline so far:
indivs<-c('AACCC', 'ACACG', 'ACTGC', 'AGCTG', 'AGTCA', 'ATCGA', 'CATGA', 'CCAAC', 'CHA_1', 'CHA_2', 'Had3', 'Hal3', 'Kib7', 'lib_1_CTAGG', 'lib_1_GAAGC', 'lib_1_GGGGA', 'lib_1_GTACA', 'lib_6_CTAGG', 'lib_6_TGGTT', 'lib_7_GAAGC', 'lib_16_TAATG', 'lib_20_CGATA', 'lib_20_CGGCG', 'MIR', 'Mos4', 'MUR_21', 'MUR_32', 'SLU_1', 'SLU_2', 'SRS271407', 'SRS1271408', 'SRS1271421', 'SRS1271424', 'SZO_1', 'SZO_2', 'VAL_2', 'VAL_5', 'VAT_40', 'VAT_41', 'ALM', 'BUT', 'CHO', 'DAM.1', 'DAM.2', 'GRE.1', 'GRE.2', 'KIN.1', 'KIN.2', 'KOL', 'MYR.1', 'MYR.2', 'NEV.1', 'NEV.2', 'SKA.1', 'SKA.2', 'SLI.1', 'SLI.2', 'TET.1', 'TET.2', 'COR.1', 'COR.2', 'MOE.1', 'MOE.2', 'SOR.1', 'SOR.2', 'STP.1', 'STP.2', 'BRO.1', 'BRO.2') #version3
# these are the individuals' new names, for more convenient use in the phylo tree:
newnames<-c('GRA.1', 'GRA.2', 'KIR.1', 'KIR.2', 'DOR.1', 'DOR.2', 'NER.1', 'NER.2', 'CHA.1', 'CHA.2', 'HAD', 'HAL', 'KIB', 'NID.1', 'NID.2', 'ROM.1', 'ROM.2', 'SAS.1', 'SAS.2', 'CHE.1', 'CHE.2', 'CLU.1', 'CLU.2', 'MIR', 'MOS', 'MUR.1', 'MUR.2', 'SLU.1', 'SLU.2', 'MRH.1', 'MRH.2', 'OBR.1', 'OBR.2', 'SZO.1', 'SZO.2', 'VAL.1', 'VAL.2', 'VAT.1', 'VAT.2', 'ALM', 'BUT', 'CHO', 'DAM.1', 'DAM.2', 'GRE.1', 'GRE.2', 'KIN.1', 'KIN.2', 'KOL', 'MYR.1', 'MYR.2', 'NEV.1', 'NEV.2', 'SKA.1', 'SKA.2', 'SLI.1', 'SLI.2', 'TET.1', 'TET.2', 'COR.1', 'COR.2', 'MOE.1', 'MOE.2', 'SOR.1', 'SOR.2', 'STP.1', 'STP.2', 'BRO.1', 'BRO.2') #version3
for(i in 1:length(indivs)){
	out<-c(paste('>', newnames[i], sep=''), gtps[i])
	write.table(out, outname, quote=F, row.names=F, col.names=F, append=T)
}

# a few summary stats on the RAD loci and SNPs:
ulocf<-function(x){paste(unlist(strsplit(x[1], split='_'))[1:2], collapse='_')}
uloc<-unlist(lapply(snps, FUN=ulocf))
length(unique(uloc)) # the number of RAD loci yielding at least 1 polymorphism entering the fasta file
length(snps) # the total number of SNPs, including multiple ones from the same RAD locus
######################## D


#################### *E - phylogeny code used to draw the trees
rm(list=ls())
library(ape)
library(phangorn)

data<-read.phyDat("C:/Users/daniel/Documents/science/publication/_work in progress, collaborations/LC.phylogeny/LCphylo.minct2.sp8.fasta", format="fasta", type="DNA") ## specify the name of the fasta file
#data<-read.phyDat("C:/Users/daniel/Documents/science/publication/_work in progress, collaborations/LC.phylogeny/LCphylo.minct5.sp12.fasta", format="fasta", type="DNA") ## specify the name of the fasta file
#data<-read.phyDat("C:\\Users\\daniel\\Dropbox\\LCphylo.transfer/LCphylo.minct2.sp8_reduced.fasta", format="fasta", type="DNA") ## specify the name of the fasta file
#data<-read.phyDat("C:\\Users\\daniel\\Dropbox\\LCphylo.transfer/LCphylo.minct5.sp12_reduced.fasta", format="fasta", type="DNA") ## specify the name of the fasta file

mt<-modelTest(data, tree=NULL) # jmodel-test after Posada (finds the best substitution model); takes c. 3 min for this data set
mt$Model[which.min(mt$BIC)] # returns the most likely substation model, set accordingly below
env<-attr(mt,"env")
fitStart<-eval(get("GTR+G+I",env),env) # set the substitution model accordingly by adding it into the brackets! ###
fit<-optim.pml(fitStart, optNni=TRUE, optGamma=TRUE, optInv=TRUE, model="GTR") # don't change anything here, calculates the ML-tree. run time is c. 1 min
bs<-bootstrap.pml(fit, bs=500, optNni=TRUE, multicore=FALSE) # calculates bootstrap trees

tree<-fit$tree
plot(tree)
nodelabels()
rr.132<-root(tree, node=132) #sept2019, conplete data set
#rr.101<-root(tree, node=101) #june2020, reduced data set
plot(rr.101)
plotBS(rr.101, bs, type="phylogram") # choose between unrooted, phylogram and cladogram

### Plot ML tree without bootstrap values
plot(fit)
#plot(fit, type="unrooted")

### Plot ML tree incl. bootstrap values
plotBS(fit$tree, bs, type="phylogram") # choose between unrooted, plylogram and cladogram
####################### E


###################### *F - PCoA on the FASTA
# 6aug2019 / 11june2020

rm(list=ls())
library(phangorn)
setwd('C:\\Users\\daniel\\Documents\\science\\publication\\_work in progress, collaborations\\LC.phylogeny')

### plot the complete data set (without CLU)
#data<-read.phyDat('LCphylo.minct2.sp8.fasta', format="fasta", type="DNA") ## complete data set, including CLU (39 localities)
data<-read.phyDat('LCphylo.minct2.sp8_PCoA.fasta', format="fasta", type="DNA") ## complete data set, but excluding CLU (38 localities); this file was obtained by deleting the CLU individduals by hand in a copy of the complete file
dm.data<-dist.ml(data) # calculate distance matrix
dd<-pcoa(dm.data)
dd$values$Relative_eig #retrieve the relative eigenvalues of the vectors: 0.17 and 0.10
#biplot(dd, main=NA)
# with the two CLU samples excluded (obsolete - better to exclude CLU from the PCoA already):
#main<-main[-grep('CLU', row.names(main)),]
par(fin=c(6, 4.6)) #this scales the axes precisely according to their eigenvalues
main<-dd$vectors[, 1:3]
xrng<-max(main[, 'Axis.1'])-min(main[, 'Axis.1'])
yrng<-max(main[, 'Axis.2'])-min(main[, 'Axis.2'])
xmarg<-0.02
ymarg<-0.028
plot(main[, 'Axis.1'], main[, 'Axis.2'], ann=F, pch=21, cex=1.2, bg='gray', xaxs='i', yaxs='i', xlim=c(min(main[, 'Axis.1'])-xrng*xmarg, max(main[, 'Axis.1'])+xrng*xmarg), ylim=c(min(main[, 'Axis.2'])-xrng*ymarg, max(main[, 'Axis.2'])+xrng*ymarg))
text(main[, 'Axis.1'], main[, 'Axis.2'], row.names(main), pos=1, offset=0.2, cex=0.3)
###

### plot the reduced data set (without CLU)
#data<-read.phyDat('LCphylo.minct2.sp8_reduced.fasta', format="fasta", type="DNA") ## reduced (contemporaneous) data set, including CLU (29 localities)
data<-read.phyDat('LCphylo.minct2.sp8_PCoA_reduced.fasta', format="fasta", type="DNA") ## reduced (contemporaneous) data set, excluding CLU (28 localities); this file was obtained by deleting the CLU individduals by hand in a copy of the complete file
dm.data<-dist.ml(data) # calculate distance matrix
dd<-pcoa(dm.data)
dd$values$Relative_eig #retrieve the relative eigenvalues of the vectors: 0.18 and 0.09
#biplot(dd, main=NA)
par(fin=c(6.2, 4.36)) #this scales the axes precisely according to their eigenvalues
main<-dd$vectors[, 1:3]
xrng<-max(main[, 'Axis.1'])-min(main[, 'Axis.1'])
yrng<-max(main[, 'Axis.2'])-min(main[, 'Axis.2'])
xmarg<-0.024
ymarg<-0.032
plot(main[, 'Axis.1'], main[, 'Axis.2'], ann=F, pch=21, cex=1.2, bg='gray', xaxs='i', yaxs='i', xlim=c(min(main[, 'Axis.1'])-xrng*xmarg, max(main[, 'Axis.1'])+xrng*xmarg), ylim=c(min(main[, 'Axis.2'])-xrng*ymarg, max(main[, 'Axis.2'])+xrng*ymarg))
text(main[, 'Axis.1'], main[, 'Axis.2'], row.names(main), pos=1, offset=0.2, cex=0.3)
########## F


########################## *G
# SNP extraction and fasta genotype construction - reduced data set
# This is an expansion of code D, made for the revision of the Matters Arising. Considers only data sets either used in Marques et al. 2019,
# or available from Fang 2018. All other pops are removed from the data set. The resulting fasta file can be processed using code above.
# 8june2020_DB

rm(list=ls())
library(stringr) #for str_split_fixed()
#setwd('C:\\Users\\daniel\\Documents\\science\\publication\\_work in progress, collaborations\\LC.phylogeny') ### office PC
setwd('C:\\Users\\daniel\\Dropbox\\LCphylo.transfer') ### home LT
minct<-2 ### 2 or 5; the minimum coverage threshold that was used during genotyping, copy this from input file above! this is here just to make the output file name complete
sp<-8 ### 8 or 12; minimum bp-spacing between a SNP and the previous SNP on the same RAD tag (sp=12 proved fine in previous work; fairly restrictive, ignores plenty of real SNPs... can try with sp<-8 too)
infile<-paste('LCphylo.allCons.minct', minct, '.RData', sep='')
load(infile)

# kill these pops:
kill<-c('CHE.1', 'CHE.2', 'DOR.1', 'DOR.2', 'GRA.1', 'GRA.2', 'HAD', 'HAL', 'KIB', 'KIR.1', 'KIR.2', 'MOS', 'NER.1', 'NER.2', 'SAS.1', 'SAS.2')
o.indivs<-c('AACCC', 'ACACG', 'ACTGC', 'AGCTG', 'AGTCA', 'ATCGA', 'CATGA', 'CCAAC', 'CHA_1', 'CHA_2', 'Had3', 'Hal3', 'Kib7', 'lib_1_CTAGG', 'lib_1_GAAGC', 'lib_1_GGGGA', 'lib_1_GTACA', 'lib_6_CTAGG', 'lib_6_TGGTT', 'lib_7_GAAGC', 'lib_16_TAATG', 'lib_20_CGATA', 'lib_20_CGGCG', 'MIR', 'Mos4', 'MUR_21', 'MUR_32', 'SLU_1', 'SLU_2', 'SRS271407', 'SRS1271408', 'SRS1271421', 'SRS1271424', 'SZO_1', 'SZO_2', 'VAL_2', 'VAL_5', 'VAT_40', 'VAT_41', 'ALM', 'BUT', 'CHO', 'DAM.1', 'DAM.2', 'GRE.1', 'GRE.2', 'KIN.1', 'KIN.2', 'KOL', 'MYR.1', 'MYR.2', 'NEV.1', 'NEV.2', 'SKA.1', 'SKA.2', 'SLI.1', 'SLI.2', 'TET.1', 'TET.2', 'COR.1', 'COR.2', 'MOE.1', 'MOE.2', 'SOR.1', 'SOR.2', 'STP.1', 'STP.2', 'BRO.1', 'BRO.2') #version3
# these are the individuals' new names in the input object (corresponding exactly to o.indivds), for more convenient use in the phylo tree:
o.newnames<-c('GRA.1', 'GRA.2', 'KIR.1', 'KIR.2', 'DOR.1', 'DOR.2', 'NER.1', 'NER.2', 'CHA.1', 'CHA.2', 'HAD', 'HAL', 'KIB', 'NID.1', 'NID.2', 'ROM.1', 'ROM.2', 'SAS.1', 'SAS.2', 'CHE.1', 'CHE.2', 'CLU.1', 'CLU.2', 'MIR', 'MOS', 'MUR.1', 'MUR.2', 'SLU.1', 'SLU.2', 'MRH.1', 'MRH.2', 'OBR.1', 'OBR.2', 'SZO.1', 'SZO.2', 'VAL.1', 'VAL.2', 'VAT.1', 'VAT.2', 'ALM', 'BUT', 'CHO', 'DAM.1', 'DAM.2', 'GRE.1', 'GRE.2', 'KIN.1', 'KIN.2', 'KOL', 'MYR.1', 'MYR.2', 'NEV.1', 'NEV.2', 'SKA.1', 'SKA.2', 'SLI.1', 'SLI.2', 'TET.1', 'TET.2', 'COR.1', 'COR.2', 'MOE.1', 'MOE.2', 'SOR.1', 'SOR.2', 'STP.1', 'STP.2', 'BRO.1', 'BRO.2') #version3

elim<-NULL
elim.idx<-NULL
for(i in 1:length(kill)){
	idx<-which(o.newnames==kill[i])
	#kill[i];o.indivs[idx];o.newnames[idx] #just to verify right individual is eliminated
	elim<-c(elim, which(d$ind==o.indivs[idx]))
	elim.idx<-c(elim.idx, idx)
}
d<-d[-elim,]
indivs<-o.indivs[-elim.idx]
newnames<-o.newnames[-elim.idx] # version v4

# now the actual SNP extraction and fasta file construction:
chrs<-unique(d$chr) # the unique chrs
chrs<-chrs[chrs!='chrUn'] # let's ignore chrUn (short anyway in the Glazer assembly)
tind<-length(unique(d$ind)) # the total number of individuals
rown<-nchar(d$seq[1]) # read length
gtps<-NULL
snps<-NULL
for(i in 1:length(chrs)){ # work by chromosome, makes pattern search much faster
	ichr<-chrs[i]
	chrd<-d[which(d$chr==ichr), ]
	upos<-sort(unique(chrd$pos))
	for(j in 1:length(upos)){
		jupos<-upos[j]
		jd<-chrd[which(chrd$pos==jupos), ]
		if(nrow(jd)==tind){
			a<-str_split_fixed(jd$seq, '', rown)
			stut<--sp
			for(k in 1:rown){
				if(length(unique(a[,k]))>1){
					if(k-stut>=sp){
						gtps<-paste(gtps, a[,k], sep='')
						snps<-c(snps, paste(ichr, jupos, k, sep='_'))
					}
					stut<-k # tracks the polymorphic sites' bp-position
				}
			} # the base positions
		} # indiv-level coverage test
	} #the RAD loci
} # the chromosomes

# output construction:
outname<-paste('LCphylo.minct', minct, '.sp', sp, '_reduced.fasta', sep='')
for(i in 1:length(indivs)){
	out<-c(paste('>', newnames[i], sep=''), gtps[i])
	write.table(out, outname, quote=F, row.names=F, col.names=F, append=T)
}

# a few summary stats on the RAD loci and SNPs:
ulocf<-function(x){paste(unlist(strsplit(x[1], split='_'))[1:2], collapse='_')}
uloc<-unlist(lapply(snps, FUN=ulocf))
length(unique(uloc)) # the number of RAD loci yielding at least 1 polymorphism entering the fasta file
length(snps) # the total number of SNPs, including multiple ones from the same RAD locus
######################## G
